# Supplementary material for: Effect of Periodontal Treatment in Patients with Periodontitis and Diabetes: Review of Systematic Reviews with Meta-Analyses in the Last Five Years
Source: Healthcare (Basel). 2024 Sep 14;12(18):1844. doi: 10.3390/healthcare12181844 (PMC11431200; doi:10.3390/healthcare12181844)
Supplement: Supplementary file 1 [file healthcare-12-01844-s001.zip]

Archive with 1 entries (1 files):
- healthcare-3127360-supplementary.pdf
